# Supplementary material for: Phenotypic and Genomic Insights into Schleiferilactobacillus harbinensis WU01, a Candidate Probiotic with Broad-Spectrum Antimicrobial Activity Against ESKAPE (Enterococcus faecium, Staphylococcus aureus, Klebsiella pneumoniae, Acinetobacter baumannii, Pseudomonas aeruginosa, and Enterobacter) Pathogens
Source: Foods. 2025 Mar 27;14(7):1161. doi: 10.3390/foods14071161 (PMC11989002; doi:10.3390/foods14071161)
Supplement: Supplementary file 1 [file foods-14-01161-s001.zip]

Archive with 1 entries (1 files):
- foods-3526887-supplementary.pdf
